# Supplementary material for: Assessment of safety margin after microwave ablation of stage I NSCLC with three-dimensional reconstruction technique using CT imaging
Source: BMC Med Imaging. 2021 Jun 7;21:96. doi: 10.1186/s12880-021-00626-z (PMC8185913; doi:10.1186/s12880-021-00626-z)
Supplement: Supplementary file 1 — Additional file 1. Editing Certificate by American Journal Experts co, Ltd. [file 12880_2021_626_MOESM1_ESM.xlsx]

## Sheet: Sheet1
编号	姓名	No of hospitalization	Age	Gender	ECOG	Histological types	T stage	Tumor Size	Local Recurrence Interval	LRIstatus	Distant metastasis Interval	DMI Status	Disease free interval	DFIstatus	minimal margin	Diagnosis	Operating time	Relapse	Metastasis	Progression
1	李恩泽	328284	64	1	0	adenocarcinoma	T1b	1.3	4	1	4	0	4	1	0.33	2017-06-18	2017-07-22	2017-11-11		2017-11-11
2	王福清	307233	69	1	1	adenocarcinoma	T1b	1.2	6	1	23	0	6	1	0.41	2016-02-12	2016-02-15	2016-08-20		2016-08-20
3	李勇	295096	69	1	0	Squamous cell carcinoma	T1b	1.3	7	1	7	1	7	1	0.36	2015-06-11	2015-07-14	2016-02-20	2016-02-20	2016-02-20
4	姜杰	213283	76	1	1	Squamous cell carcinoma	T2a	3.3	7	0	7	1	7	1	0.44	2016-03-15	2016-03-18		2016-10-20	2016-10-20
5	程金波	293092	87	1	2	adenocarcinoma	T1b	1.7	8	1	8	0	8	1	0.28	2015-10-12	2015-10-15	2016-06-19		2016-06-19
6	刘涛	178572	76	1	1	Squamous cell carcinoma	T1b	1.2	8	1	8	0	8	1	0.4	2017-01-03	2017-01-06	2017-09-15		2017-09-15
7	徐宏	252884	62	2	1	adenocarcinoma	T1c	2.4	8	1	8	0	8	1	0.3	2018-03-15	2018-04-18	2018-12-20		2018-12-20
8	谢培华	311344	74	2	1	adenocarcinoma	T1b	1.8	9	1	9	0	9	1	0.33	2015-03-22	2015-03-26	2015-12-28		2015-12-28
9	张立娟	280727	90	2	0	adenocarcinoma	T1c	2.2	9	1	9	0	9	1	0.29	2016-05-10	2016-05-13	2017-02-24		2017-02-24
10	高登菊	293799	77	2	0	adenocarcinoma	T1b	1.6	10	1	10	0	10	1	0.32	2017-06-14	2017-06-20	2018-04-26		2018-04-26
11	陈建宜	167732	71	1	1	Squamous cell carcinoma	T1b	1.1	10	1	10	0	10	1	0.47	2015-05-12	2015-05-15	2016-03-24		2016-03-24
12	韩万兴	291292	67	1	1	Squamous cell carcinoma	T1b	1.7	11	1	11	0	11	1	0.41	2016-01-16	2016-02-21	2017-01-15		2017-01-15
13	张庆平	307110	84	1	1	Squamous cell carcinoma	T1b	1.4	12	0	12	1	12	1	0.39	2016-08-29	2016-09-03		2017-09-12	2017-09-12
14	李英华	256451	87	2	2	adenocarcinoma	T1c	2.1	12	1	12	0	12	1	0.4	2017-03-12	2017-03-16	2018-03-22		2018-03-22
15	郝益臣	328021	73	1	2	adenocarcinoma	T1c	2.2	12	1	12	0	12	1	0.48	2015-02-16	2015-02-20	2016-02-20		2016-02-20
16	侯智清	333052	63	1	1	adenocarcinoma	T1b	1.4	17	1	17	0	17	1	0.46	2016-03-15	2016-04-20	2017-09-22		2017-09-22
17	谭世鹏	325102	88	1	2	adenocarcinoma	T1a	0.6	25	0	25	0	25	0	0.32	2016-03-13	2016-03-15
18	董庆瑞	299693	67	2	0	adenocarcinoma	T1a	0.5	26	0	26	0	26	0	0.44	2016-04-21	2016-04-25
19	郭春华	316267	72	2	1	adenocarcinoma	T2a	3.1	9	1	9	1	9	1	0.76	2017-05-16	2017-05-20	2018-02-20	2018-02-20	2018-02-20
20	孔兆昱	190321	82	2	1	adenocarcinoma	T1c	2.4	10	1	10	0	10	1	0.57	2017-07-22	2017-08-15	2018-06-19		2018-06-19
21	屈世良	132205	82	1	1	Squamous cell carcinoma	T1b	1.2	14	0	14	0	14	0	0.53	2017-02-12	2017-03-16
22	司汉龄	100876	67	1	1	Squamous cell carcinoma	T2a	3.1	14	1	14	0	14	1	0.67	2016-05-14	2016-05-17	2017-07-23		2017-07-23
23	刘化元	198404	68	1	0	adenocarcinoma	T1a	0.8	18	0	18	0	18	0	0.7	2017-02-10	2017-03-13
24	郑拥军	145687	91	1	2	adenocarcinoma	T1a	0.9	18	0	18	0	18	0	0.55	2015-06-21	2015-06-24
25	王召堂	281479	74	1	0	adenocarcinoma	T1b	1.2	19	0	19	1	19	1	0.61	2016-05-12	2016-05-15		2018-01-13	2018-01-13
26	刘建香	321393	67	2	0	adenocarcinoma	T1b	1.1	20	0	20	0	20	0	0.65	2016-03-13	2016-03-17
27	刘西波	310300	78	1	0	adenocarcinoma	T1a	0.7	22	0	22	0	22	0	0.81	2015-11-12	2015-11-16
28	尹士奎	133513	77	1	1	adenocarcinoma	T1a	0.8	22	0	22	0	22	0	0.52	2016-10-21	2016-11-04
29	张所平	327778	77	1	1	adenocarcinoma	T2a	0.8	22	0	22	0	22	0	0.59	2015-06-28	2015-07-11
30	马玉春	126755	60	2	2	adenocarcinoma	T1a	0.9	23	0	23	0	23	0	0.53	2016-01-01	2016-01-08
31	魏英姿	323535	83	2	0	adenocarcinoma	T1b	1.7	24	1	24	0	24	1	0.51	2015-09-21	2015-10-15	2017-10-18		2017-10-18
32	梁风英	313283	72	2	1	adenocarcinoma	T1a	0.7	25	0	25	0	25	0	0.88	2016-03-10	2016-03-17
33	吴秀正	295253	66	1	1	adenocarcinoma	T1a	0.6	26	0	26	1	26	1	0.83	2015-10-09	2015-10-13		2018-01-02	2018-01-02
34	刘振磊	302141	65	2	1	adenocarcinoma	T1a	0.8	32	0	32	0	32	0	0.84	2015-02-15	2015-02-20
35	卓光招	323152	82	2	1	adenocarcinoma	T1a	0.7	36	0	36	0	36	0	0.62	2015-01-12	2015-01-18
36	李梅莉	295096	73	2	1	adenocarcinoma	T1a	0.7	48	0	48	0	48	0	0.51	2015-01-01	2015-01-10
				1=male
				2=female
